# Supplementary material for: Long-Term Clinical Outcomes of Fractional Flow Reserve-Guided Coronary Artery Revascularization in Chronic Kidney Disease
Source: J Pers Med. 2022 Jan 1;12(1):21. doi: 10.3390/jpm12010021 (PMC8781197; doi:10.3390/jpm12010021)
Supplement: Supplementary file 1 [file jpm-12-00021-s001.zip]

Archive with 1 entries (1 files):
- jpm-1448080-supplementary.pdf
